# Supplementary material for: Early-season helping yields increasing returns to scale at the onset of eusociality
Source: Evol Lett. 2025 Sep 22;9(6):675–85. doi: 10.1093/evlett/qraf033 (PMC12676465; doi:10.1093/evlett/qraf033)
Supplement: qraf033_Supplemental_Files [file qraf033_supplemental_files.zip]

Archive with 3 entries (3 files):
- DiPietro_etal_Appendix_EvolutionLetters.docx
- DiPietro_etal_SI_EvolutionLetters_REVISED.docx
- SUPPLEMENTARY MATERIAL.zip
